# Supplementary material for: Artificial Intelligence–derived Measurements of Myosteatosis from Coronary Artery Calcium CT Scans to Predict COPD: The Multi-Ethnic Study of Atherosclerosis
Source: Radiol Cardiothorac Imaging. 2026 Jan 29;8(1):e250205. doi: 10.1148/ryct.250205 (PMC12951201; doi:10.1148/ryct.250205)
Supplement: Conflicts of Interest [file ryct250205coi.zip]

Archive with 36 entries (36 files):
- 541081924_134187336_1754683931470.pdf
- 541081925_134296509_1755081615156.pdf
- 541081926_134296589_1754671482001.pdf
- 541081932_134296645_1755528184056.pdf
- 541081933_90595983_1754904932007.pdf
- 541081934_134296728_1755181106565.pdf
- 541081935_134296844_1754720640419.pdf
- 541081937_614425_1754682153367.pdf
- 541081939_134297005_1755102593551.pdf
- 541081941_110411385_1754671637766.pdf
- 541081946_89259555_1755687369892.pdf
- 541081948_134297127_1754855502691.pdf
- 541081950_61675967_1755277471243.pdf
- 541081954_18290363_1755099961795.pdf
- 541081956_134297401_1754674760733.pdf
- 541081957_74628986_1755123543891.pdf
- 541081963_56127269_1754849236601.pdf
- 541081969_8596583_1755083347978.pdf
- 541081972_134297914_1754672626995.pdf
- 541081973_40425988_1755081788475.pdf
- 541081974_134298094_1755085153219.pdf
- 541081976_7876265_1754880118007.pdf
- 541081978_24941481_1755519893109.pdf
- 541081986_83801788_1754678865375.pdf
- 541081987_134300856_1754674703571.pdf
- 550900239_107748188_1761572801530.pdf
- 550900253_9189098_1761198629059.pdf
- 550900265_134297262_1762031444190.pdf
- 550900271_103594922_1762213296861.pdf
- 550900272_134297679_1761172780714.pdf
- 550900276_615402_1761926104288.pdf
- 550900283_134301078_1762205437841.pdf
- 550900284_134297827_1762982773064.pdf
- 550900291_134298479_1761587165677.pdf
- 550900296_134300760_1762999630509.pdf
- 550900299_134300791_1763654517597.pdf
